# Supplementary material for: Impact of an Intervention on Healthy Offerings and Allergenic Food Management in Restaurants: A Parallel Randomized Controlled Study
Source: Nutrients. 2023 Nov 22;15(23):4869. doi: 10.3390/nu15234869 (PMC10708017; doi:10.3390/nu15234869)
Supplement: Supplementary file 1 [file nutrients-15-04869-s001.zip]

Archive with 1 entries (1 files):
- nutrients-2665362-supplementary.pdf
